# Supplementary material for: Unlocking the Functional Value of European-Originated Chrysanthemum Hybrids: Phytochemical and Bioactivity Assessment
Source: Molecules. 2026 Jan 1;31(1):172. doi: 10.3390/molecules31010172 (PMC12787676; doi:10.3390/molecules31010172)
Supplement: Supplementary file 1 [file molecules-31-00172-s001.zip]

Archive with 1 entries (1 files):
- molecules-4030236-supplementary-revised(1).pdf
